# Supplementary material for: Variance of vegetation coverage and its sensitivity to climatic factors in the Irtysh River basin
Source: PeerJ. 2021 May 5;9:e11334. doi: 10.7717/peerj.11334 (PMC8106391; doi:10.7717/peerj.11334)
Supplement: Supplemental Information 1 [file peerj-09-11334-s001.zip]

Archive with 8 entries (8 files):
- .Rhistory
- 1_data_split.R
- 2_VSI_calc.R
- 3_data_fig_2310.R
- 4_fig8.R
- 5_fig7.R
- script_mappingFun.R
- script_vsiFun.R
