# Supplementary material for: Variance of vegetation coverage and its sensitivity to climatic factors in the Irtysh River basin
Source: PeerJ. 2021 May 5;9:e11334. doi: 10.7717/peerj.11334 (PMC8106391; doi:10.7717/peerj.11334)
Supplement: Supplemental Information 1 [file peerj-09-11334-s001.zip › 5_fig7.R]

mainDir<-"E:/study/yan/supprting of senstivity of Vegetation/Irtysh River"
setwd(mainDir)
library("raster")
library("nlme")

landsea<-read.table("landsea.txt", header=F)
landsea<-c(as.matrix(landsea))
source(paste(mainDir, "/script_mappingFun.R", sep ="" ))


###################################################################################
## FIND AND COUNT MONTHS WITH SIGNIFICANT PCA/ CLIMATE COEFFICIENTS IN THE REGRESSIONS (EXTENDED DATA 7)
###################################################################################

sigMonth <- compileSigMonthTiles(tilePath = paste(mainDir, "/TVDI_results", sep =""), var = "sig.var.inf.sum")

# Project to landsea matrix
sigMonth1 <- landsea
sigMonth1[landsea== 1] <- sigMonth
sigMonth.m <- matrix(sigMonth1, ncol = 1533, nrow= 1460, byrow= TRUE)
rSigmonth <- raster(sigMonth.m)
plot(rSigmonth)
write.table(sigMonth.m, file = paste(mainDir, "/TVDI_rasters/sigMonth.csv", sep=''), sep= ",", col.names=FALSE, row.names= FALSE)
